# Supplementary material for: Double pituitary adenomas in a large surgical series
Source: Pituitary. 2019 Oct 9;22(6):620–32. doi: 10.1007/s11102-019-00996-2 (PMC6842358; doi:10.1007/s11102-019-00996-2)
Supplement: Supplementary file 1 — Supplementary file1 (XLSX 13 kb) [file 11102_2019_996_MOESM1_ESM.xlsx]

## Sheet: Sheet1
	Pituitary Journal Authors: Grzegorz Zieliński, Emir Ahmed Sajjad, Maria Maksymowicz, Monika Pękul, Andrzej Koziarski Title: Double pituitary adenomas in a large surgical series Corresponding author: Emir Ahmed Sajjad, Department of Neurosurgery, Military Institute of Medicine, Warsaw, Poland. emir.sajjad@yahoo.com
	preoperative hormonal status										postoperative hormonal status											postoperative hormonal status after the second operation in case no. 12
Case	GH (ug/l)	IGF-1 (ng/ml)	PRL (ng/ml)	TSH (mIU/ml)	fT4 (ng/dl)	LH (mIU/ml)	FSH (mIU/ml)	ACTH (pg/ml)	cotrisol		GH (ug/l)	IGF-1 (ng/ml)	PRL (ng/ml)	TSH (mIU/ml)	fT4 (ng/dl)	LH (mIU/ml)	FSH (mIU/ml)	ACTH (pg/ml)	cortisol			GH (ug/l)	IGF-1 (ng/ml)	PRL (ng/ml)	TSH (mIU/ml)	fT4 (ng/dl)	LH (mIU/ml)	FSH (mIU/ml)	ACTH (pg/ml)	cortisol
1	21.9	980	17	1.7	1.39	5.14	21.4	41.9			0.31	190	5.8	0.98	1.47	2.9	1.1	37.9
2	11	629	13.8	1.13	1.47	6.9	61.7	55.4			2 (1,2-1,3-1,3-0,9	332	19.1	1.02	21.8	7.6	69.4	19.7		Sandostation LAR every 6 weeks
3	2,7 (3,0-2,6-2,5-2,7)	409	189.6	0.683	1.15	4.51	4.35	10.1			0.19	127	1.19	1.89	1.09	4.11	4.91	31.2
4	5.42	608	15.1	1.01	1.49	1.12	5.01	68.8	20.7		0.791	217	8.74	1.9	1.21	4.29	4.8	<3	<1
5	10.8	791	10.2	1.2	1.4	5.9	14,5 (1,5-12,4)	32.86			0.19	191	13.1	1.91	1.7	5.1	1.4	41.2
6	0.36		28	0.39	0.91			93.7	loss of cortisol circadian rhythm, eleveted urine coritsol		0.76		3.9	0.941	1.35			6.7	<1
7	2.1	460	3.2	2.01	1.71	<0,07	<0,3	156.9	loss of cortisol circadian rhythm, eleveted urine coritsol		0.04	161.1	1.9	2.46	1.44	7.81	9	3	<1
8	1.3	211	6.07	0.117	1.41	5.42	6.42	28.4	16.98		0.06		10.44	0.823	1.41	7.41	7.13	31.44
9	21.1	717	13.54	0.42	0.98	4.79	19.7	31.9			0.13	126.6	4.3	0.33	1.76	3.8	4.3	57.9
10	9.57	756	17.9	1.45	1.37	3.29	5.15	25.3			0.08	109	11.7	2.15	1.49	4.02	5.63	19.8
11	4.9	690	21	1.29	18.6	6.2	74.2	21.8			1.3	420	11	0.97	1.17	5.9	68.7	19.9		Sandostation LAR every 4 weeks
12	31.8	1619	8.72	1.29	1.26	10.9	26.65	23.6	17.6		<0,1	179	13.1	1.53	1.51	10.58	25.26	39.1	17			0.13	139	1.9	1.3	1.6	<0,1	<0,1	29.8	18.3
13			17.74	0.767	20.23	9.11	32.4	27.3					19.3	0.94	19.7	2.12	4.2	40.4
14	0.82	200.4	7.9	2,046 (after TRH adiministration 2,046 - 2,236 - 2,221)	31,33 (10,3-22,7) (fT3 - 6,48 (2,3-4,2))	4.3	10,9 (1,3-11,8)	16.5	12.3		0.38	112	3.9	0.011	on substitution	6.2	7.3	22.8
15	21.4	760	27.9	0.98	1.92	1.94	2.88	12.3			0.11	143	1.2	0.89	1.77	3.2	5.1	19.4
16			16.29	0.766	1.12	15.46	32.97	19.1					11.7	0.46	0.93	11.7	83.7	41.8
17	7.3	490	34.1	1.09	0,87 (et50ug)	13.8	34.34	33.1			0.71	130	2.9	0.26	1.35	7.96	25.71	21.8
18	14.1	819	17.1	1.12	0.98	9.1	63.6	19.1	21.4		0.89	191	13.2	0.803	1.42	7.9	59.1	14.92	11.67
19			31.3	1.17	0.97	3.61	7.32	44.4					2.1	0.93	1.02	4.6	5.9	6.8	<1
20	12.1	630	13.6	1.16	0.99	3.91	3.18	27	on substitution		0.29	122	11.3	2.62	1.09	3.04	2.75	22
21	0.38		10.1	1.58	1.02	3	8.2	24.6	18.9				4.9	0.91	1.21	6.25	11.4	23.8	17.2
22	0.09		21.4	0.09	1,13 (LT4-88ug)	1.1	0.9	16.4	on substitution				11.3	0.16	on substitution	1.02	0.98	21.6	11.4
